# Supplementary material for: Adverse drug reactions to atezolizumab in combination with bevacizumab in hepatocellular carcinoma patients: an analysis of the food and drug administration adverse event reporting system database
Source: Front Pharmacol. 2025 Feb 21;16:1448095. doi: 10.3389/fphar.2025.1448095 (PMC11885501; doi:10.3389/fphar.2025.1448095)
Supplement: Supplementary file 1 [file Table2.xlsx]

## Sheet: Sheet1
Table S2 124 positive PTs was identified by three algorithms
PT	ROR(95% two-sided CI)	PRR(χ2)	BCPNN(C025)
Atezolizumab related
Interstitial lung disease	9.14(7.18 - 11.63)	8.96(474.44)	0.57
Adrenal insufficiency	16.29(11.15 - 23.82)	16.1(380.1)	0.9
Myositis	10.53(6.04 - 18.33)	10.48(107.41)	0.63
Myocarditis	6.26(3.85 - 10.18)	6.23(71.51)	0.27
Encephalitis	12.77(6.69 - 24.35)	12.72(99.78)	0.73
Type 1 diabetes mellitus	19.5(8.98 - 42.37)	19.44(111.77)	0.93
Haemophagocytic lymphohistiocytosis	26.59(10.67 - 66.23)	26.51(113.34)	1.03
Erythema multiforme	6.31(3.46 - 11.53)	6.3(47.27)	0.26
Myasthenia gravis	7.97(3.98 - 15.94)	7.95(48.65)	0.42
Hypopituitarism	63.77(14.66 - 277.43)	63.62(109.61)	1.2
Meningitis	29.89(9.92 - 90.08)	29.82(87.99)	1.03
Immune-mediated enterocolitis	7.97(3.8 - 16.72)	7.95(42.57)	0.41
Autoimmune hepatitis	5.31(2.38 - 11.82)	5.3(20.95)	0.08
Guillain-barre syndrome	15.93(5.44 - 46.61)	15.9(46.57)	0.76
Cytopenia	6.64(2.87 - 15.36)	6.63(26.07)	0.25
Tubulointerstitial nephritis	15.93(5.44 - 46.61)	15.9(46.57)	0.76
Immune-mediated hepatic disorder	15.93(5.44 - 46.61)	15.9(46.57)	0.76
Secondary adrenocortical insufficiency	63.7(7.97 - 509.38)	63.62(54.8)	1.09
Encephalitis autoimmune	13.93(4.08 - 47.6)	13.92(30.52)	0.65
Urinary occult blood	55.73(6.85 - 453.02)	55.67(46.98)	1.05
Hypertransaminasaemia	5.07(1.96 - 13.07)	5.06(13.94)	0.01
Tumour hyperprogression	15.92(3.98 - 63.67)	15.9(27.94)	0.68
Fulminant type 1 diabetes mellitus	23.88(4.82 - 118.33)	23.86(32.85)	0.82
Haemolytic anaemia	47.76(5.75 - 396.76)	47.71(39.21)	0.99
Polymyalgia rheumatica	6.82(2.29 - 20.3)	6.82(16.04)	0.21
Pemphigoid	5.31(1.89 - 14.91)	5.3(12.57)	0.02
Cytokine release syndrome	7.96(2.3 - 27.5)	7.95(15.2)	0.28
Pneumonia bacterial	7.96(2.3 - 27.5)	7.95(15.2)	0.28
Cortisol decreased	19.9(3.86 - 102.57)	19.88(25.62)	0.72
Pulmonary toxicity	19.9(3.86 - 102.57)	19.88(25.62)	0.72
Systemic inflammatory response syndrome	9.95(2.67 - 37.05)	9.94(17.87)	0.41
Blood thyroid stimulating hormone decreased	7.96(1.99 - 31.82)	7.95(12.16)	0.24
Pleurisy	6.37(1.71 - 23.71)	6.36(10.04)	0.09
Immune-mediated encephalitis	15.91(2.91 - 86.9)	15.9(18.63)	0.59
Pseudomembranous colitis	31.83(3.56 - 284.82)	31.81(23.88)	0.8
Adrenal disorder	31.83(3.56 - 284.82)	31.81(23.88)	0.8
Stress cardiomyopathy	7.96(1.99 - 31.82)	7.95(12.16)	0.24
Biliary tract infection	6.37(1.71 - 23.71)	6.36(10.04)	0.09
Immune-mediated renal disorder	23.87(2.48 - 229.5)	23.86(16.43)	0.64
Autoimmune haemolytic anaemia	23.87(2.48 - 229.5)	23.86(16.43)	0.64
Thyroxine free decreased	11.93(1.99 - 71.43)	11.93(12.02)	0.38
Myocardial injury	23.87(2.48 - 229.5)	23.86(16.43)	0.64
Pericarditis	7.96(1.61 - 39.43)	7.95(9.12)	0.17
Primary hypothyroidism	23.87(2.48 - 229.5)	23.86(16.43)	0.64
Autoimmune disorder	7.95(1.12 - 56.48)	7.95(6.08)	0.05
Bacterial translocation	15.91(1.44 - 175.49)	15.9(9.31)	0.37
Vascular device infection	15.91(1.44 - 175.49)	15.9(9.31)	0.37
Sudden hearing loss	15.91(1.44 - 175.49)	15.9(9.31)	0.37
Adrenocortical insufficiency acute	15.91(1.44 - 175.49)	15.9(9.31)	0.37
Brain natriuretic peptide increased	15.91(1.44 - 175.49)	15.9(9.31)	0.37
Cutaneous lupus erythematosus	15.91(1.44 - 175.49)	15.9(9.31)	0.37
Sialoadenitis	15.91(1.44 - 175.49)	15.9(9.31)	0.37
Biliary sepsis	15.91(1.44 - 175.49)	15.9(9.31)	0.37
Immune-mediated pancreatitis	15.91(1.44 - 175.49)	15.9(9.31)	0.37
Bevacizumab related
Ulcerative keratitis	23.87(2.48 - 229.5)	23.86(16.43)	0.64
Aneurysm ruptured	15.91(1.44 - 175.49)	15.9(9.31)	0.37
Cerebral ischaemia	7.95(1.12 - 56.48)	7.95(6.08)	0.05
Atezolizumab and bevacizumab related
Disease progression	7.02(5.72 - 8.6)	6.86(473.11)	0.38
Varices oesophageal	4.87(3.22 - 7.38)	4.85(68.49)	0.07
Enterocolitis	11.97(6.35 - 22.54)	11.93(96.19)	0.7
Disseminated intravascular coagulation	6.55(3.77 - 11.38)	6.53(59.22)	0.3
Hypoalbuminaemia	5.4(3.1 - 9.4)	5.39(44.77)	0.14
Portal hypertension	7.53(3.88 - 14.61)	7.51(49.37)	0.39
Febrile neutropenia	18.22(7.49 - 44.3)	18.18(79.07)	0.87
Tumour necrosis	4.98(2.61 - 9.5)	4.97(29.29)	0.06
Varicose vein ruptured	5.69(2.93 - 11.05)	5.68(33.76)	0.17
Bleeding varicose vein	7.24(3.07 - 17.05)	7.23(28.13)	0.32
Haemobilia	5.69(2.53 - 12.81)	5.68(22.5)	0.14
Adrenocorticotropic hormone deficiency	7.96(3.16 - 20.07)	7.95(27.36)	0.37
Spontaneous bacterial peritonitis	11.94(3.37 - 42.32)	11.93(24.03)	0.55
Protein urine	13.26(3.17 - 55.51)	13.25(21.25)	0.56
Lymphocytic hypophysitis	7.96(2.3 - 27.5)	7.95(15.2)	0.28
Hepatic atrophy	7.96(1.99 - 31.82)	7.95(12.16)	0.24
Ileus paralytic	7.96(1.61 - 39.43)	7.95(9.12)	0.17
Autoimmune colitis	11.93(1.99 - 71.43)	11.93(12.02)	0.38
Primary adrenal insufficiency	7.96(1.61 - 39.43)	7.95(9.12)	0.17
Peripheral sensory neuropathy	23.87(2.48 - 229.5)	23.86(16.43)	0.64
Perforation	11.93(1.99 - 71.43)	11.93(12.02)	0.38
Tumour pseudoprogression	15.91(1.44 - 175.49)	15.9(9.31)	0.37
Intestinal metastasis	7.95(1.12 - 56.48)	7.95(6.08)	0.05
Hypertensive encephalopathy	15.91(1.44 - 175.49)	15.9(9.31)	0.37
Glomerulonephritis	7.95(1.12 - 56.48)	7.95(6.08)	0.05
Proctitis	15.91(1.44 - 175.49)	15.9(9.31)	0.37
Jejunal perforation	15.91(1.44 - 175.49)	15.9(9.31)	0.37
Others
Cardiac failure	4.55(3.21 - 6.44)	4.52(87.56)	0.01
Covid-19	4.94(3.03 - 8.06)	4.92(50.26)	0.07
Rhabdomyolysis	5.2(2.71 - 9.96)	5.19(30.7)	0.09
Delirium	5.51(2.36 - 12.9)	5.51(19.62)	0.1
Anaphylactic reaction	9.1(3.3 - 25.1)	9.09(26.88)	0.44
Covid-19 pneumonia	13.93(4.08 - 47.6)	13.92(30.52)	0.65
Eyelid ptosis	7.96(2.57 - 24.68)	7.95(18.24)	0.31
Anaphylactic shock	5.31(1.89 - 14.91)	5.3(12.57)	0.02
Uveitis	23.88(4.82 - 118.33)	23.86(32.85)	0.82
Cardiac failure acute	5.31(1.89 - 14.91)	5.3(12.57)	0.02
Facial paralysis	11.94(3.37 - 42.32)	11.93(24.03)	0.55
Tuberculosis	7.96(1.99 - 31.82)	7.95(12.16)	0.24
Type 2 diabetes mellitus	6.37(1.71 - 23.71)	6.36(10.04)	0.09
Hyperlipidaemia	31.83(3.56 - 284.82)	31.81(23.88)	0.8
Atrioventricular block	11.93(1.99 - 71.43)	11.93(12.02)	0.38
Peripheral vascular disorder	23.87(2.48 - 229.5)	23.86(16.43)	0.64
Cytomegalovirus infection	23.87(2.48 - 229.5)	23.86(16.43)	0.64
Pulmonary hypertension	11.93(1.99 - 71.43)	11.93(12.02)	0.38
Coronavirus infection	11.93(1.99 - 71.43)	11.93(12.02)	0.38
Viral infection	15.91(1.44 - 175.49)	15.9(9.31)	0.37
Electrocardiogram abnormal	15.91(1.44 - 175.49)	15.9(9.31)	0.37
Disease recurrence	7.95(1.12 - 56.48)	7.95(6.08)	0.05
Protein total decreased	7.95(1.12 - 56.48)	7.95(6.08)	0.05
Inguinal hernia	7.95(1.12 - 56.48)	7.95(6.08)	0.05
Hepatopulmonary syndrome	15.91(1.44 - 175.49)	15.9(9.31)	0.37
Osteonecrosis	15.91(1.44 - 175.49)	15.9(9.31)	0.37
Hepatitis fulminant	15.91(1.44 - 175.49)	15.9(9.31)	0.37
Radiculopathy	15.91(1.44 - 175.49)	15.9(9.31)	0.37
Gastroduodenal ulcer	7.95(1.12 - 56.48)	7.95(6.08)	0.05
Ecchymosis	15.91(1.44 - 175.49)	15.9(9.31)	0.37
Post procedural haemorrhage	7.95(1.12 - 56.48)	7.95(6.08)	0.05
Femoral neck fracture	7.95(1.12 - 56.48)	7.95(6.08)	0.05
Gastrointestinal ulcer haemorrhage	7.95(1.12 - 56.48)	7.95(6.08)	0.05
Endocarditis	7.95(1.12 - 56.48)	7.95(6.08)	0.05
Major depression	15.91(1.44 - 175.49)	15.9(9.31)	0.37
Venous ligation	15.91(1.44 - 175.49)	15.9(9.31)	0.37
Urinary occult blood positive	15.91(1.44 - 175.49)	15.9(9.31)	0.37
Myopathy	7.95(1.12 - 56.48)	7.95(6.08)	0.05
Evans syndrome	15.91(1.44 - 175.49)	15.9(9.31)	0.37
Enthesopathy	15.91(1.44 - 175.49)	15.9(9.31)	0.37
